# Supplementary material for: Complete genome sequence and comparative genome analysis of Klebsiella oxytoca HKOPL1 isolated from giant panda feces
Source: BMC Res Notes. 2014 Nov 23;7:827. doi: 10.1186/1756-0500-7-827 (PMC4289185; doi:10.1186/1756-0500-7-827)
Supplement: Supplementary file 1 — Additional file 1: Comparative study on common genes of Klebsiella strains shared with K. oxytoca HKOPL1. (XLSX 11 KB) [file 13104_2014_3426_MOESM1_ESM.xlsx]

## Sheet: Sheet1
NCBI accession	bacteria strain	# of genes in chromosome	# of genes in chromosome shared with K. oxytoca HKOPL1	% of common genes
CP004887	Klebsiella oxytoca HKOPL1	5772
NC_016612	Klebsiella oxytoca KCTC 1686	5488	4732	86.2245
NC_018106	Klebsiella oxytoca E718	5701	4772	83.7046
NC_009648	Klebsiella pneumoniae subsp. pneumoniae MGH 78578	4776	1979	41.4363
NC_011283	Klebsiella pneumoniae 342	5425	2135	39.3548
NC_012731	Klebsiella pneumoniae subsp. pneumoniae NTUH-K2044	4992	1938	38.8221
NC_016845	Klebsiella pneumoniae subsp. pneumoniae HS11286	5316	2012	37.848
NC_017540	Klebsiella pneumoniae KCTC 2242	4923	2048	41.6007
NC_018522	Klebsiella pneumoniae subsp. pneumoniae 1084	4962	1992	40.1451
NC_013850	Klebsiella variicola At-22	5057	2146	42.4362
