# Supplementary material for: Complete genome sequence and comparative genome analysis of Klebsiella oxytoca HKOPL1 isolated from giant panda feces
Source: BMC Res Notes. 2014 Nov 23;7:827. doi: 10.1186/1756-0500-7-827 (PMC4289185; doi:10.1186/1756-0500-7-827)
Supplement: Supplementary file 3 — Additional file 3: Features of Pathogenicity island-like regions in K. oxytoca HKOPL1. (XLSX 18 KB) [file 13104_2014_3426_MOESM3_ESM.xlsx]

## Sheet: Sheet1
PAI	Start	End	Size (bp)	No. of ORFs	No. of homologs	PAIs homologous to this region
					of PAI-virulence genes
1	21486	26210	4725	10	0	PAI I 536 (Escherichia coli 536)
						PAI I APEC-O1 (Escherichia coli APEC O1)
						PAI II 536 (Escherichia coli 536)
						AGI-3 (Escherichia coli BEN2908)
						PAI III 536 (Escherichia coli 536)
						PAI V 536 (Escherichia coli 536)
						PAI II CFT073 (Escherichia coli CFT073)
						SHI-1 (Shigella flexneri 2a YSH6000T)
						SHI-1 (Shigella flexneri 2a str. 301)
						SHI-1 (Shigella flexneri 2a str. 2457T)
2	589514	596875	7362	9	7	PAI I 536 (Escherichia coli 536)
						PAI I APEC-O1 (Escherichia coli APEC O1)
						PAI II 536 (Escherichia coli 536)
						PAI III 536 (Escherichia coli 536)
						PAI V 536 (Escherichia coli 536)
						PAI I CFT073 (Escherichia coli CFT073)
						PAI II CFT073 (Escherichia coli CFT073)
						PAI II CFT073 (Escherichia coli CFT073)
						tcd island (Photorhabdus luminescens W14)
						SPI-3 (Salmonella enterica Dublin)
3	1408707	1413501	4795	5	1	GimA (Escherichia coli RS218)
4	1562979	1564249	1271	4	0	Not named (Enterococcus faecalis MMH594)
						Not named (Enterococcus faecalis V583)
5	1659321	1664308	4988	4	3	tcd island (Photorhabdus luminescens W14)
6	1741810	1752562	10753	15	0	PAI II 536 (Escherichia coli 536)
7	1846614	1859684	13071	13	8	PAI I APEC-O1 (Escherichia coli APEC O1)
						PAI II 536 (Escherichia coli 536)
						PAI III 536 (Escherichia coli 536)
						PAI V 536 (Escherichia coli 536)
						PAI I CFT073 (Escherichia coli CFT073)
						PAI II CFT073 (Escherichia coli CFT073)
						PAI II CFT073 (Escherichia coli CFT073)
						tcd island (Photorhabdus luminescens W14)
8	1883761	1892549	8789	11	6	Not named (Enterococcus faecalis MMH594)
						Not named (Enterococcus faecalis V583)
						PAI I 536 (Escherichia coli 536)
						SPI-1 (Salmonella typhimurium LT2)
						SPI-1 (Salmonella enterica subsp. enterica serovar Typhi CT18)
						SPI-1 (Salmonella enterica subsp. enterica serovar Typhi Ty2)
						SPI-1 (Salmonella enterica subsp. enterica serovar Choleraesuis str. SC-B67)
						Not named (Salmonella typhimurium SL1344)
9	1977196	1981176	3981	4	4	PAI II CFT073 (Escherichia coli CFT073)
10	1985974	1995326	9353	10	1	PAGI-2(C) (Pseudomonas aeruginosa C)
						SPI-12 (Salmonella enterica subsp. enterica serovar Choleraesuis str. SC-B67)
11	2374090	2379513	5424	5	4	PAI I APEC-O1 (Escherichia coli APEC O1)
						PAI II CFT073 (Escherichia coli CFT073)
						tcd island (Photorhabdus luminescens W14)
12	2500382	2505628	5247	6	0	LEE (Escherichia coli RW1374)
13	2633184	2639132	5949	8	1	IHT-A (Neisseria meningitidis MC58)
14	2714220	2723586	9367	12	7	PAI I 536 (Escherichia coli 536)
						PAI I APEC-O1 (Escherichia coli APEC O1)
						PAI II 536 (Escherichia coli 536)
						PAI III 536 (Escherichia coli 536)
						PAI V 536 (Escherichia coli 536)
						PAI I CFT073 (Escherichia coli CFT073)
						PAI II CFT073 (Escherichia coli CFT073)
15	2743941	2751878	7938	10	2	HPI (Escherichia coli ECOR31)
16	2753433	2754358	926	4	0	HPI (Yersinia pseudotuberculosis str.)
17	2972619	2977153	4535	4	0	PAI I CFT073 (Escherichia coli CFT073)
18	3130345	3135665	5321	5	4	PAI I 536 (Escherichia coli 536)
						PAI III 536 (Escherichia coli 536)
						tcd island (Photorhabdus luminescens W14)
19	3173695	3184352	10658	12	5	PAI II CFT073 (Escherichia coli CFT073)
						SRL (Shigella flexneri 2a)
						Not named (Streptococcus pneumoniae TIGR4)
20	3216114	3220597	4484	5	4	PAI III 536 (Escherichia coli 536)
21	3519019	3528247	9229	10	6	SPI-2 (Salmonella typhimurium LT2)
						SPI-2 (Salmonella typhimurium LT2)
						SPI-2 (Salmonella enterica subsp. enterica serovar Typhi CT18)
						SPI-2 (Salmonella enterica subsp. enterica serovar Typhi Ty2)
						SPI-2 (Salmonella enterica subsp. enterica serovar Choleraesuis str. SC-B67)
22	3543862	3570640	26779	11	10	HPI (Yersinia enterocolitica WA 314)
						HPI (Yersinia pestis 6/69)
						HPI (Yersinia pestis CO92)
						HPI (Yersinia pestis KIM)
						HPI (Yersinia pestis biovar Medievalis str. 91001)
						HPI (Yersinia pseudotuberculosis IP32953)
23	4136491	4160323	23833	21	0	SPI-7 (Salmonella enterica subsp. enterica serovar Typhi CT18)
						SPI-7 (Salmonella enterica subsp. enterica serovar Typhi Ty2)
24	4170513	4178086	7574	7	6	SRL (Shigella flexneri 2a)
25	4437073	4439587	2515	4	0	Not named (Enterococcus faecalis MMH594)
						Not named (Enterococcus faecalis V583)
26	4810323	4818022	7700	5	0	Not named (Enterococcus faecalis MMH594)
						Not named (Enterococcus faecalis V583)
27	4941928	4952658	10731	7	5	PAI II CFT073 (Escherichia coli CFT073)
28	5014604	5024742	10139	13	3	PAI V 536 (Escherichia coli 536)
29	5029482	5030847	1366	4	0	Not named (Enterococcus faecalis MMH594)
						Not named (Enterococcus faecalis V583)
30	5383793	5389705	5913	7	0	PAI I 536 (Escherichia coli 536)
						PAI I APEC-O1 (Escherichia coli APEC O1)
						PAI II 536 (Escherichia coli 536)
						AGI-3 (Escherichia coli BEN2908)
						PAI III 536 (Escherichia coli 536)
						PAI V 536 (Escherichia coli 536)
						PAI II CFT073 (Escherichia coli CFT073)
						SHI-1 (Shigella flexneri 2a YSH6000T)
						SHI-1 (Shigella flexneri 2a str. 301)
						SHI-1 (Shigella flexneri 2a str. 2457T)
31	5467418	5470885	3468	5	0	tcd island (Photorhabdus luminescens W14)
32	5550893	5562445	11553	13	3	PAI V 536 (Escherichia coli 536)
33	5572351	5579272	6922	8	5	PAI I 536 (Escherichia coli 536)
						PAI I APEC-O1 (Escherichia coli APEC O1)
						PAI III 536 (Escherichia coli 536)
						SPI-3 (Salmonella enterica Dublin)
34	5834069	5849932	15864	18	2	tcd island (Photorhabdus luminescens W14)
35	5882721	5896092	13372	16	0	PAI II 536 (Escherichia coli 536)
