# Supplementary material for: Complete genome sequence and comparative genome analysis of Klebsiella oxytoca HKOPL1 isolated from giant panda feces
Source: BMC Res Notes. 2014 Nov 23;7:827. doi: 10.1186/1756-0500-7-827 (PMC4289185; doi:10.1186/1756-0500-7-827)
Supplement: Supplementary file 5 — Additional file 5: Prophage associated genes identified in K. oxytoca HKOPL1 and their sources. (XLSX 11 KB) [file 13104_2014_3426_MOESM5_ESM.xlsx]

## Sheet: Sheet1
ORFs	Description	Source
contig00001_orf00136	NrdD anaerobic NTP reductase large subunit	Aeromonas phage Aeh1
contig00001_orf00138	NrdG anaerobic NTP reductase, small subunit	Enterobacteria phage T4
contig00001_orf00400	Ban	Enterobacteria phage P1
contig00001_orf01072	putative dUTPase	Xanthomonas phage OP2
contig00001_orf01489	putative nicotinamide phosphoribosyl transferase	Staphylococcus phage K
contig00001_orf02269	putative thymidylate synthase	Geobacillus virus E2
contig00001_orf02613	putative ribonucleotide reductase	Enterococcus phage phiEF24C
contig00001_orf02756	hypothetical protein PSSM4_007	Prochlorococcus phage P-SSM4
contig00001_orf02768	Vs.6	Aeromonas phage 44RR2.8t
contig00001_orf03293	GTP cyclohydrolase I	Vibrio phage KVP40
contig00001_orf03647	hypothetical protein MhaA1p11	Mannheimia phage phiMHaA1
contig00001_orf03864	Ppp	Enterobacteria phage P1
contig00001_orf05069	Gp22	Klebsiella phage phiKO2
contig00001_orf05192	GP20	Klebsiella phage phiKO2
contig00001_orf05193	Gp18	Klebsiella phage phiKO2
contig00001_orf05194	Gp18	Enterobacteria phage HK022
contig00001_orf05202	Gp62	Klebsiella phage phiKO2
contig00001_orf05561	Int	Enterobacteria phage P2
contig00001_orf06168	hypothetical protein ST64Tp48	Enterobacteria phage ST64T
contig00001_orf06173	lytic enzyme (putative glycohydrolase)	Salmonella phage ST64B
