# Supplementary material for: Complete genome sequence and comparative genome analysis of Klebsiella oxytoca HKOPL1 isolated from giant panda feces
Source: BMC Res Notes. 2014 Nov 23;7:827. doi: 10.1186/1756-0500-7-827 (PMC4289185; doi:10.1186/1756-0500-7-827)
Supplement: Supplementary file 8 — Additional file 8: Klebsiella strains information. (XLSX 10 KB) [file 13104_2014_3426_MOESM8_ESM.xlsx]

## Sheet: Sheet1
Accession	Strain name
NC_016612	Klebsiella oxytoca KCTC 1686
NC_018106	Klebsiella oxytoca E718
NC_009648	Klebsiella pneumoniae subsp. pneumoniae MGH 78578
NC_011283	Klebsiella pneumoniae 342
NC_012731	Klebsiella pneumoniae subsp. pneumoniae NTUH-K2044
NC_016845	Klebsiella pneumoniae subsp. pneumoniae HS11286
NC_017540	Klebsiella pneumoniae KCTC 2242
NC_018522	Klebsiella pneumoniae subsp. pneumoniae 1084
NC_013850	Klebsiella variicola At-22
